# Supplementary material for: Impacts of low coverage depths and post-mortem DNA damage on variant calling: a simulation study
Source: BMC Genomics. 2015 Jan 23;16(1):19. doi: 10.1186/s12864-015-1219-8 (PMC4312461; doi:10.1186/s12864-015-1219-8)
Supplement: Additional file 6: — Frequency of selection for fragmentation biases. Calculations for the frequency of selection of reads based on the nucleotide identity immediately prior to (5′) or after (3′ to) read starts and ends, respectively. [file 12864_2015_1219_MOESM6_ESM.xlsx]

## Sheet: Sheet1
	GC50		HI DAMAGE																				FINAL		FINAL ODDS OF SELECTION
			odds selection 5'	5' residue	3' residue	odds selection 3'		original frequency		Estimated final frequency	Estimated final proportion			sum of 5' end proportions for residue	% change 5' residue	prop 5' %G/%A increase			sum of 3' end proportions for residue	% change 3' residue	prop 3' %G/%A increase		5'	3'	FROM ORIGINAL READ POOL
			0.815	A	A	0.4		0.0625		0.020375	0.0504903		A	0.32074	28.2959	2.02921		A	0.157418	-37.0327	2.02921		A	A	0.326
			0.815	A	G	0.326		0.0625		0.0166056	0.0411496							G	0.128296	-48.6816			A	G	0.26569
			0.815	A	C	1		0.0625		0.0509375	0.126226							C	0.393546	57.4183			A	C	0.815
			0.815	A	T	0.815		0.0625		0.0415141	0.102874							T	0.32074	28.2959			A	T	0.664225
			1	G	A	0.4		0.0625		0.025	0.0619513		G	0.393546	57.4183								G	A	0.4
			1	G	G	0.326		0.0625		0.020375	0.0504903												G	G	0.326
			1	G	C	1		0.0625		0.0625	0.154878												G	C	1
			1	G	T	0.815		0.0625		0.0509375	0.126226												G	T	0.815
			0.326	C	A	0.4		0.0625		0.00815	0.0201961		C	0.128296	-48.6816								C	A	0.1304
			0.326	C	G	0.326		0.0625		0.00664225	0.0164598												C	G	0.106276
			0.326	C	C	1		0.0625		0.020375	0.0504903												C	C	0.326
			0.326	C	T	0.815		0.0625		0.0166056	0.0411496												C	T	0.26569
			0.4	T	A	0.4		0.0625		0.01	0.0247805		T	0.157418	-37.0327								T	A	0.16
			0.4	T	G	0.326		0.0625		0.00815	0.0201961												T	G	0.1304
			0.4	T	C	1		0.0625		0.025	0.0619513												T	C	0.4
			0.4	T	T	0.815		0.0625		0.020375	0.0504903												T	T	0.326
		SUM:						1		0.403543	1														1
			LOW DAMAGE																				FINAL		FINAL ODDS OF SELECTION
			odds selection 5'	5' residue	3' residue	odds selection 3'		original frequency		Estimated final frequency	Estimated final proportion			sum of 5' end proportions for residue	% change 5' residue	prop 5' %G/%A increase			sum of 3' end proportions for residue	% change 3' residue	prop 3' %G/%A increase		5'	3'	FROM ORIGINAL READ POOL
			0.935	A	A	0.8		0.0625		0.04675	0.0616587			0.268447	7.3787	2.01167			0.229687	-8.12518	2.01167		A	A	0.748
			0.935	A	G	0.748		0.0625		0.0437113	0.0576509								0.214757	-14.097			A	G	0.69938
			0.935	A	C	1		0.0625		0.0584375	0.0770734								0.287109	14.8435			A	C	0.935
			0.935	A	T	0.935		0.0625		0.0546391	0.0720637								0.268447	7.3787			A	T	0.874225
			1	G	A	0.8		0.0625		0.05	0.0659452			0.287109	14.8435								G	A	0.8
			1	G	G	0.748		0.0625		0.04675	0.0616587												G	G	0.748
			1	G	C	1		0.0625		0.0625	0.0824315												G	C	1
			1	G	T	0.935		0.0625		0.0584375	0.0770734												G	T	0.935
			0.748	C	A	0.8		0.0625		0.0374	0.049327			0.214757	-14.097								C	A	0.5984
			0.748	C	G	0.748		0.0625		0.034969	0.0461207												C	G	0.559504
			0.748	C	C	1		0.0625		0.04675	0.0616587												C	C	0.748
			0.748	C	T	0.935		0.0625		0.0437113	0.0576509												C	T	0.69938
			0.8	T	A	0.8		0.0625		0.04	0.0527561			0.229687	-8.12518								T	A	0.64
			0.8	T	G	0.748		0.0625		0.0374	0.049327												T	G	0.5984
			0.8	T	C	1		0.0625		0.05	0.0659452												T	C	0.8
			0.8	T	T	0.935		0.0625		0.04675	0.0616587												T	T	0.748
		SUM:						1		0.758206	1														1
	GC_lo		HI DAMAGE																				FINAL		FINAL ODDS OF SELECTION
			odds selection 5'	5' residue	3' residue	odds selection 3'		original frequency		Estimated final frequency	Estimated final proportion			sum of 5' end proportions for residue	% change 5' residue	prop 5' %G/%A increase			sum of 3' end proportions for residue	% change 3' residue	prop 3' %G/%A increase		5'	3'	FROM ORIGINAL READ POOL
			0.815	A	A	0.4		0.105625		0.0344338	0.0876099		A	0.422499	29.9996	1.98365		A	0.207361	-36.1965	1.98365		A	A	0.326
			0.815	A	G	0.326		0.056875		0.0151111	0.0384473							G	0.0909997	-48.0002			A	G	0.26569
			0.815	A	C	1		0.056875		0.0463531	0.117936							C	0.27914	59.5087			A	C	0.815
			0.815	A	T	0.815		0.105625		0.0701588	0.178505							T	0.422499	29.9996			A	T	0.664225
			1	G	A	0.4		0.056875		0.02275	0.0578829		G	0.27914	59.5087								G	A	0.4
			1	G	G	0.326		0.030625		0.00998375	0.0254017												G	G	0.326
			1	G	C	1		0.030625		0.030625	0.0779193												G	C	1
			1	G	T	0.815		0.056875		0.0463531	0.117936												G	T	0.815
			0.326	C	A	0.4		0.056875		0.0074165	0.0188698		C	0.0909997	-48.0002								C	A	0.1304
			0.326	C	G	0.326		0.030625		0.0032547	0.00828095												C	G	0.106276
			0.326	C	C	1		0.030625		0.00998375	0.0254017												C	C	0.326
			0.326	C	T	0.815		0.056875		0.0151111	0.0384473												C	T	0.26569
			0.4	T	A	0.4		0.105625		0.0169	0.0429987		T	0.207361	-36.1965								T	A	0.16
			0.4	T	G	0.326		0.056875		0.0074165	0.0188698												T	G	0.1304
			0.4	T	C	1		0.056875		0.02275	0.0578829												T	C	0.4
			0.4	T	T	0.815		0.105625		0.0344338	0.0876099												T	T	0.326
		SUM:						1		0.393035	1														1
			LOW DAMAGE																				FINAL		FINAL ODDS OF SELECTION
			odds selection 5'	5' residue	3' residue	odds selection 3'		original frequency		Estimated final frequency	Estimated final proportion			sum of 5' end proportions for residue	% change 5' residue	prop 5' %G/%A increase			sum of 3' end proportions for residue	% change 3' residue	prop 3' %G/%A increase		5'	3'	FROM ORIGINAL READ POOL
			0.935	A	A	0.8		0.105625		0.0790075	0.104437			0.349372	7.49907	1.99655			0.298928	-8.02219	1.99655		A	A	0.748
			0.935	A	G	0.748		0.056875		0.0397772	0.05258								0.150499	-14.0007			A	G	0.69938
			0.935	A	C	1		0.056875		0.0531781	0.0702941								0.201201	14.9723			A	C	0.935
			0.935	A	T	0.935		0.105625		0.09234	0.122061								0.349372	7.49907			A	T	0.874225
			1	G	A	0.8		0.056875		0.0455	0.0601447			0.201201	14.9723								G	A	0.8
			1	G	G	0.748		0.030625		0.0229075	0.0302806												G	G	0.748
			1	G	C	1		0.030625		0.030625	0.040482												G	C	1
			1	G	T	0.935		0.056875		0.0531781	0.0702941												G	T	0.935
			0.748	C	A	0.8		0.056875		0.034034	0.0449883			0.150499	-14.0007								C	A	0.5984
			0.748	C	G	0.748		0.030625		0.0171348	0.0226499												C	G	0.559504
			0.748	C	C	1		0.030625		0.0229075	0.0302806												C	C	0.748
			0.748	C	T	0.935		0.056875		0.0397772	0.05258												C	T	0.69938
			0.8	T	A	0.8		0.105625		0.0676	0.0893579			0.298928	-8.02219								T	A	0.64
			0.8	T	G	0.748		0.056875		0.034034	0.0449883												T	G	0.5984
			0.8	T	C	1		0.056875		0.0455	0.0601447												T	C	0.8
			0.8	T	T	0.935		0.105625		0.0790075	0.104437												T	T	0.748
		SUM:						1		0.756509	1														1
	GC_hi		HI DAMAGE																				FINAL		FINAL ODDS OF SELECTION
			odds selection 5'	5' residue	3' residue	odds selection 3'		original frequency		Estimated final frequency	Estimated final proportion			sum of 5' end proportions for residue	% change 5' residue	prop 5' %G/%A increase			sum of 3' end proportions for residue	% change 3' residue	prop 3' %G/%A increase		5'	3'	FROM ORIGINAL READ POOL
			0.815	A	A	0.4		0.030625		0.00998375	0.0241043		A	0.221614	26.6364	2.07919		A	0.108767	-37.8472	2.07919		A	A	0.326
			0.815	A	G	0.326		0.056875		0.0151111	0.0364837							G	0.164627	-49.3455			A	G	0.26569
			0.815	A	C	1		0.056875		0.0463531	0.111913							C	0.504992	55.382			A	C	0.815
			0.815	A	T	0.815		0.030625		0.0203419	0.0491126							T	0.221614	26.6364			A	T	0.664225
			1	G	A	0.4		0.056875		0.02275	0.0549266		G	0.504992	55.382								G	A	0.4
			1	G	G	0.326		0.105625		0.0344338	0.0831354												G	G	0.326
			1	G	C	1		0.105625		0.105625	0.255017												G	C	1
			1	G	T	0.815		0.056875		0.0463531	0.111913												G	T	0.815
			0.326	C	A	0.4		0.056875		0.0074165	0.0179061		C	0.164627	-49.3455								C	A	0.1304
			0.326	C	G	0.326		0.105625		0.0112254	0.0271021												C	G	0.106276
			0.326	C	C	1		0.105625		0.0344338	0.0831354												C	C	0.326
			0.326	C	T	0.815		0.056875		0.0151111	0.0364837												C	T	0.26569
			0.4	T	A	0.4		0.030625		0.0049	0.0118304		T	0.108767	-37.8472								T	A	0.16
			0.4	T	G	0.326		0.056875		0.0074165	0.0179061												T	G	0.1304
			0.4	T	C	1		0.056875		0.02275	0.0549266												T	C	0.4
			0.4	T	T	0.815		0.030625		0.00998375	0.0241043												T	T	0.326
		SUM:						1		0.414189	1														1
			LOW DAMAGE																				FINAL		FINAL ODDS OF SELECTION
			odds selection 5'	5' residue	3' residue	odds selection 3'		original frequency		Estimated final frequency	Estimated final proportion			sum of 5' end proportions for residue	% change 5' residue	prop 5' %G/%A increase			sum of 3' end proportions for residue	% change 3' residue	prop 3' %G/%A increase		5'	3'	FROM ORIGINAL READ POOL
			0.935	A	A	0.8		0.030625		0.0229075	0.0301452			0.187703	7.2586	2.02726			0.160601	-8.22794	2.02726		A	A	0.748
			0.935	A	G	0.748		0.056875		0.0397772	0.052345								0.278872	-14.1931			A	G	0.69938
			0.935	A	C	1		0.056875		0.0531781	0.06998								0.372824	14.7151			A	C	0.935
			0.935	A	T	0.935		0.030625		0.0267731	0.0352322								0.187703	7.2586			A	T	0.874225
			1	G	A	0.8		0.056875		0.0455	0.0598759			0.372824	14.7151								G	A	0.8
			1	G	G	0.748		0.105625		0.0790075	0.10397												G	G	0.748
			1	G	C	1		0.105625		0.105625	0.138998												G	C	1
			1	G	T	0.935		0.056875		0.0531781	0.06998												G	T	0.935
			0.748	C	A	0.8		0.056875		0.034034	0.0447872			0.278872	-14.1931								C	A	0.5984
			0.748	C	G	0.748		0.105625		0.0590976	0.0777698												C	G	0.559504
			0.748	C	C	1		0.105625		0.0790075	0.10397												C	C	0.748
			0.748	C	T	0.935		0.056875		0.0397772	0.052345												C	T	0.69938
			0.8	T	A	0.8		0.030625		0.0196	0.0257927			0.160601	-8.22794								T	A	0.64
			0.8	T	G	0.748		0.056875		0.034034	0.0447872												T	G	0.5984
			0.8	T	C	1		0.056875		0.0455	0.0598759												T	C	0.8
			0.8	T	T	0.935		0.030625		0.0229075	0.0301452												T	T	0.748
		SUM:						1		0.759904	1														1
